# Supplementary material for: Projected urban growth in the southeastern USA puts small streams at risk
Source: PLoS One. 2019 Oct 16;14(10):e0222714. doi: 10.1371/journal.pone.0222714 (PMC6795418; doi:10.1371/journal.pone.0222714)
Supplement: S1 Table — (XLSX) [file pone.0222714.s001.xlsx]

## Sheet: S1 Table
S1 Table. Sampling sites with selected watershed characteristics.
Stations ID	Short name	Station name	RICH	EPTR-H	BINTAX	BIPTAX	Urban2009 (%)	TotalAg (%)	Latitude	Longitude	Basin area (km2)
T01645704	VA_Difficult.Fox	DIFFICULT RUN ABOVE FOX LAKE NEAR FAIRFAX, VA	47	4	5	29.4118	71.3933	0.942382	38.8847	-77.3324	14.2258
T01645762	VA_S.F.Difficult	S F LITTLE DIFFICULT RUN ABOVE MOUTH NR VIENNA, VA	39	4	4	26.6667	62.3462	0.320513	38.9089	-77.3383	7.01449
T01646000	VA_Difficult.Falls	DIFFICULT RUN NEAR GREAT FALLS, VA	56	8	4	21.0526	67.5169	1.79297	38.9759	-77.2458	149.768
T01654000	VA_Accotink	ACCOTINK CREEK NEAR ANNANDALE, VA	35	3	1	8.33333	94.4951	0.145671	38.8129	-77.2283	61.7786
T01658500	VA_S.F.Quantico	S F QUANTICO CREEK NEAR INDEPENDENT HILL, VA	67	24	3	27.2727	0.410191	0.852286	38.5873	-77.4286	19.7405
T01667850	VA_Mine	MINE RUN AT BURR HILL, VA	56	15	4	26.6667	0.643244	24.5982	38.3435	-77.8589	84.797
T01667870	VA_Mountain	MOUNTAIN RUN NEAR BURR HILL, VA	48	8	5	27.7778	0.394413	49.3571	38.3537	-77.8936	74.6163
T02034414	VA_Bonbrook	BONBROOK CREEK NEAR WHITEVILLE, VA	63	19	4	23.5294	0.771707	8.60241	37.5701	-78.2409	19.02
T02038850	VA_Holiday	HOLIDAY CREEK NEAR ANDERSONVILLE, VA	71	25	3	23.0769	0.499188	3.72971	37.4154	-78.6358	22.187
T02040919	VA_Cellar	CELLAR CREEK AT ROUTE 610 NEAR SPAINVILLE, VA	51	11	3	27.2727	6.36821	20.0805	37.2028	-77.9708	52.0921
T02041038	VA_Sweathouse	SWEATHOUSE CREEK AT ROUTE 708 NEAR SCOTTS FORK, VA	65	20	1	9.09091	0.205601	13.0081	37.2791	-77.8611	47.2615
T02045370	VA_Buckskin	BUCKSKIN CREEK AT RT 609 NEAR MCKENNY, VA	63	18	3	30	2.36788	8.23265	36.9258	-77.6381	35.2347
T02046160	VA_Sapony	SAPPONY CREEK AT ROUTE 646 NEAR DEWITT, VA	62	10	4	30.7692	0.70705	11.2561	36.9935	-77.6406	39.7129
T02085000	NC_Eno	ENO RIVER AT HILLSBOROUGH, NC	49	13	5	31.25	11.5584	24.3332	36.0711	-79.0956	170.991
T0208524090	NC_Mountain	MOUNTAIN CREEK AT SR1617 NR BAHAMA, NC	36	13	2	28.5714	5.7531	32.0199	36.1497	-78.8967	20.5979
T02085500	NC_Flat	FLAT RIVER AT BAHAMA, NC	58	19	4	33.3333	3.2085	28.4282	36.2002	-78.8862	376.856
T02086849	NC_Ellerbe	ELLERBE CREEK NEAR GORMAN, NC	36	4	0	0	80.1289	1.94512	36.0593	-78.8325	57.2252
T0208732885	NC_Marsh	MARSH CREEK NEAR NEW HOPE, NC	43	5	1	8.33333	97.2305	0.415169	35.8169	-78.5931	17.7687
T02087580	NC_SwiftApex	SWIFT CREEK NEAR APEX, NC	33	4	2	15.3846	89.1491	1.25948	35.7189	-78.7522	54.8148
T02088000	NC_Middle	MIDDLE CREEK NEAR CLAYTON, NC	38	10	3	23.0769	33.6273	15.9675	35.5708	-78.5906	216.031
T02093800	NC_ReedyFk	REEDY FORK NEAR OAK RIDGE, NC	54	15	2	11.7647	17.443	27.0072	36.1725	-79.9528	53.3976
T02094659	NC_S.Buffalo	SOUTH BUFFALO CREEK NR POMONA, NC	42	5	0	0	96.2133	0.0999001	36.0494	-79.8553	18.9199
T02095181	NC_N.Buffalo	N BUFFALO CR AT WESTOVER TERRACE AT GREENSBORO, NC	31	3	1	7.69231	100	0.0473088	36.0792	-79.8128	24.7287
T02096846	NC_Cane	CANE CREEK NEAR ORANGE GROVE, NC	42	10	2	25	0.256857	16.8654	35.9872	-79.2061	19.6239
T0209722970	NC_Sandy	SANDY CREEK AT CORNWALLIS RD NEAR DURHAM, NC	25	1	0	0	80.8422	0.126038	35.9832	-78.9568	12.1356
T02097280	NC_ThirdFk	THIRD FORK CR AT WOODCROFT PARKWAY NR BLANDS, NC	25	1	1	10	92.2163	0.200671	35.9226	-78.9524	38.1182
T0209734440	NC_Bolin	BOLIN CREEK AT VILLAGE DRIVE AT CHAPEL HILL, NC	27	5	2	18.1818	35.3208	5.11069	35.9223	-79.066	20.8103
T02097464	NC_Morgan.Cross	MORGAN CREEK NEAR WHITE CROSS, NC	48	17	2	18.1818	8.9735	19.1249	35.9236	-79.115	21.3909
T02097517	NC_Morgan.Chapel	MORGAN CREEK NEAR CHAPEL HILL, NC	33	10	2	11.7647	26.9816	11.201	35.8933	-79.0197	106.044
T0212393300	NC_Rocky	W. BR ROCKY R B MTH OF S PRONG R NR CORNELIUS, NC	36	13	1	12.5	22.1571	20.7305	35.4678	-80.7903	53.5941
T0212430653	NC_McKee	MCKEE CREEK AT SR2804 NR WILGROVE, NC	47	10	1	11.1111	56.3115	7.36493	35.2539	-80.6481	14.8986
T0212466000	NC_Clear	CLEAR CREEK AT SR3181 NR MINT HILL, NC	38	12	3	21.4286	36.4392	16.7857	35.2083	-80.58	29.2363
T0212467595	NC_Goose	GOOSE CREEK AT SR1525 NR INDIAN TRAIL, NC	36	8	3	14.2857	45.124	13.6049	35.125	-80.6028	28.5797
T0214265808	NC_Torrence	TORRENCE CR AT BRADFORD HILL LN NR HUNTERSVLLE, NC	47	6	1	7.69231	64.6193	6.93569	35.4036	-80.8828	18.7044
T02146110	SC_Manchester	MANCHESTER CREEK AT ROCK HILL, SC	30	8	0	0	88.6003	0.41801	34.9444	-80.9797	15.0818
T0214627970	NC_Stewart	STEWART CREEK AT STATE ST AT CHARLOTTE, NC	30	6	0	0	80.7073	1.10736	35.2403	-80.8683	23.4799
T02146409	NC_L.Sugar	LTL SUGAR CR AT MEDICAL CENTER DR AT CHARLOTTE, NC	35	10	0	0	96.6067	0.0976086	35.2036	-80.8369	31.3452
T0214642825	NC_Briar	BRIAR CREEK NEAR CHARLOTTE, NC	35	4	1	11.1111	96.1297	0.00681385	35.2361	-80.7711	13.202
T02146470	NC_L.Hope	LITTLE HOPE CR AT SENECA PLACE AT CHARLOTTE, NC	23	1	0	0	100	0	35.1644	-80.8531	6.77908
T0214655255	NC_McAlpine	MCALPINE CREEK AT SR3150 NR IDLEWILD, NC	31	6	2	18.1818	95.0071	0.737042	35.1758	-80.7192	18.9283
T02146562	NC_Campbell	CAMPBELL CREEK NR CHARLOTTE, NC	21	4	2	22.2222	99.0234	0	35.1867	-80.7367	14.7483
T0214657975	NC_Irvins	IRVINS CREEK AT SR3168 NR CHARLOTTE, NC	37	6	2	15.3846	69.8788	5.21801	35.1586	-80.7133	21.6176
T02146700	NC_McMullen	MCMULLEN CR AT SHARON VIEW RD NEAR CHARLOTTE, NC	33	4	1	12.5	98.4976	0.118612	35.1408	-80.82	18.1961
T021473426	SC_Tools	TOOLS FORK CREEK NEAR ROCK HILL, SC	65	11	1	7.69231	22.7716	32.4008	34.9565	-81.1062	25.0315
T021473428	SC_Wildcat	WILDCAT CREEK BELOW ROCK HILL, SC	45	11	2	14.2857	46.9244	15.2674	34.8896	-81.0692	76.6617
T02153778	SC_Long	LONG BRANCH(RD 705) AT KINGS MOUNTAIN S.P.,SC	74	21	2	28.5714	0	0	35.135	-81.3558	5.26567
T02160326	SC_Enoree	ENOREE RIVER AT PELHAM, SC	49	16	1	14.2857	47.879	8.50858	34.8565	-82.2262	219.3
T02160381	SC_Durbin	DURBIN CREEK ABOVE FOUNTAIN INN, SC	37	8	0	0	41.6174	19.477	34.7168	-82.1737	33.3605
T02164000	SC_Reedy	REEDY RIVER NEAR GREENVILLE, SC	32	14	0	0	76.9711	3.65282	34.8001	-82.3651	125.468
T02165200	SC_S.Rabon	SOUTH RABON CREEK NEAR GRAY COURT, SC	45	14	3	27.2727	6.59833	27.7258	34.5201	-82.1571	77.0087
T02183650	GA_ShoalCAFO	SHOAL CREEK AT SHOAL CREEK RD, NR LAVONIA, GA	44	13	na	na	4.61701	44.1425	34.4369	-83.0436	35.7332
T02186000	SC_Twelvemile	TWELVEMILE CREEK NEAR LIBERTY, SC	41	15	4	50	12.141	17.8024	34.8015	-82.7485	270.192
T02187660	GA_Coldwater	COLDWATER CREEK (CR 60) NEAR NUBERG, GA	65	10	na	na	2.99421	37.1958	34.2471	-82.9365	35.1381
T02188350	GA_Beaverdam	BEAVERDAM CREEK AT VANNA ROAD, NEAR ROYSTON, GA	53	11	na	na	8.28215	51.7291	34.2481	-83.0486	67.4075
T021890105	GA_M.Broad	MIDDLE FORK BROAD R AT RED ROOT RD, NR TOCCOA, GA	62	27	3	33.3333	0.764059	2.88509	34.5006	-83.4319	44.1646
T021912435	GA_Carlan	CARLAN CREEK AT GA326 NEAR CARNESVILLE, GA	57	9	na	na	5.21438	30.9735	34.3031	-83.3069	46.0273
T02191284	GA_Mill	MILL SHOAL CR AT PARHAM-DUDLEY RD, NR HARRISON, GA	45	14	na	na	9.97424	43.8842	34.1961	-83.1017	29.3508
T02203831	GA_Doolittle	DOOLITTLE CREEK AT FLAT SHOALS RD, NR DECATUR, GA	34	7	1	10	99.0635	0.459866	33.7057	-84.2924	10.7557
T02203863	GA_Shoal.Atlanta	SHOAL CREEK AT COLUMBIA DRIVE NEAR ATLANTA, GA	39	6	1	11.1111	96.0827	0.443316	33.6932	-84.2539	22.3358
T02204037	GA_Pole	POLE BRIDGE CR AT EVANS MILL RD NEAR LITHONIA, GA	37	1	2	22.2222	78.0548	1.01012	33.6684	-84.151	41.5318
T02204130	GA_Honey	HONEY CREEK AT GA 212, NEAR CONYERS, GA	45	12	3	20	36.5318	8.39583	33.5798	-84.0641	66.8335
T02207435	GA_L.Haynes	LITTLE HAYNES CREEK AT DIAL MILL RD NR MILSTEAD GA	40	11	3	17.6471	15.3016	19.2008	33.7111	-83.9144	66.8165
T02212600	GA_Falling	FALLING CREEK NEAR JULIETTE, GA	54	13	2	22.2222	0.13078	1.85583	33.0999	-83.7235	187.859
T02335580	GA_Big	BIG CREEK AT GA 9, NEAR CUMMING, GA	40	7	3	27.2727	30.2869	13.2002	34.1559	-84.2185	96.5858
T02335870	GA_Sope	SOPE CREEK NEAR MARIETTA, GA	42	7	2	20	97.9828	0.62076	33.9539	-84.4433	79.5973
T02335910	GA_Rottenwood	ROTTENWOOD CR AT INTERSTATE N PKWY, NR SMYRNA, GA	32	7	2	13.3333	89.9807	0.30771	33.8937	-84.4577	47.9663
T02336120	GA_N.F.Peach	N.F. PEACHTREE CREEK, BUFORD HWY, NEAR ATLANTA, GA	47	11	2	18.1818	95.6597	0.127267	33.8315	-84.3427	88.3942
T02336152	GA_S.F.Peach	SOUTH FORK PEACHTREE AT CASA RD, NR CLARKSTON, GA	33	5	0	0	96.3995	0.134713	33.8104	-84.248	14.6924
T02336410	GA_Nancy	NANCY CREEK AT WEST WESLEY ROAD, AT ATLANTA, GA	41	9	3	20	89.9666	0.248993	33.8384	-84.4394	96.5177
T02336526	GA_Proctor	PROCTOR CREEK AT JACKSON PARKWAY, AT ATLANTA, GA	36	5	2	18.1818	91.0746	1.02797	33.7943	-84.4744	34.7661
T02337410	GA_Dog	DOG RIVER AT GA 5, NEAR FAIRPLAY, GA	44	20	3	33.3333	14.7954	13.8277	33.6538	-84.821	170.641
T02338523	GA_Hillabahatchee	HILLABAHATCHEE CREEK AT THAXTON RD, NR FRANKLIN,GA	70	29	2	22.2222	0.0208039	10.1856	33.3407	-85.2269	43.2585
T02338840	GA_YelJack	YELLOWJACKET CREEK-HAMMETT RD, BLW HOGANSVILLE, GA	50	19	2	18.1818	4.82408	14.5715	33.1396	-84.9752	232.979
T02344620	GA_Shoal.Sharpsburg	SHOAL CREEK AT GA54, NEAR SHARPSBURG, GA	60	12	3	13.6364	29.5018	12.5896	33.3892	-84.6247	62.1303
T02415000	AL_Hillabee	HILLABEE CREEK NEAR HACKNEYVILLE AL	62	28	7	33.3333	0.728162	7.72504	33.0654	-85.878	491.15
