# Supplementary material for: Projected urban growth in the southeastern USA puts small streams at risk
Source: PLoS One. 2019 Oct 16;14(10):e0222714. doi: 10.1371/journal.pone.0222714 (PMC6795418; doi:10.1371/journal.pone.0222714)
Supplement: S2 Table — (XLSX) [file pone.0222714.s002.xlsx]

## Sheet: S2 Table
S2 Table. Kilometers of stream segments in the Piedmont with >5% and >50%
mapped or modeled urban land use in the watershed [kilometer lengths
are summed length of NHDPlus segments with given urban level in the watershed].
source	all segments	>5%	>50%
2009
mapped	123169	46734.2	12340.3
2030
modeled 20%tile		64842.8	21379
50%tile		61279.2	19328.8
80%tile		57468.4	17402.5
2060
20%tile		78593.2	40367.1
50%tile		76241.6	37455.9
80%tile		73691.1	34433.4
