# Supplementary material for: Projected urban growth in the southeastern USA puts small streams at risk
Source: PLoS One. 2019 Oct 16;14(10):e0222714. doi: 10.1371/journal.pone.0222714 (PMC6795418; doi:10.1371/journal.pone.0222714)
Supplement: S3 Table — (XLSX) [file pone.0222714.s003.xlsx]

## Sheet: S3 Table
S3 Table. Geospatial variable sources and definitions.
Variable name	Description	Units	Source	Source location
DevelopedHigh2011	developed-high intensity,from NLCD 2011-class 24	percent of watershed	NLCD 2011	http://www.mrlc.gov/nlcd11_data.php, accessed April 2014
DevelopedLow2011	developed-low intensity, from NLCD 2011-class22	percent of watershed	NLCD 2011	http://www.mrlc.gov/nlcd11_data.php, accessed April 2014
DevelopedMed2011	developed-medium intensity, from NLCD 2011-class 23	percent of watershed	NLCD 2011	http://www.mrlc.gov/nlcd11_data.php, accessed April 2014
TotalUrban2011	sum of the above three variables	percent of watershed	NLCD 2011	http://www.mrlc.gov/nlcd11_data.php, accessed April 2014
TotalAg2011	sum of NLCD2011 classes 81 and 82	percent of watershed	NLCD 2011	http://www.mrlc.gov/nlcd11_data.php, accessed April 2014
Forest2011	sum of NLCD2011 classes 41, 42, and 43	percent of watershed	NLCD 2011	http://www.mrlc.gov/nlcd11_data.php, accessed April 2014
Urban2009	urban from Terando et al., 2014, intersected with NLCD2011 TotalUrban2011	percent of watershed	NLCD 2011 and Terando et al., 2014	generated by this study
HousingDensity2010	mean housing unit density, 2010	housing units /km2	Geolytics normalized to 2010 block group boundaries (from James Falcone)	(Purchased from vendor, Geolytics, www.geolytics.com)
PopDensity2010	mean population density, 2010	people/km2	Geolytics normalized to 2010 block group boundaries (from James Falcone)	(Purchased from vendor, Geolytics, www.geolytics.com)
RoadDensity2014	road density, km of roads per watershed sq km	km/km2	Census TIGER roads 2014	ftp://ftp2.census.gov/geo/tiger/TIGER2014/ROADS/
DamDensity2009	Dam density, from an enhanced version of the 2009 National Inventory of Dams (NID), created in December 2010;	number per 100 km2	USACE NID (National Inventory of Dams) 2009 (83,000 records) merged with ve	Unpublished internal dataset from James Falcone (June 2006) but source data are from: http://geo.usace.army.mil/pgis/f?p=397:1:0::NO and http://nhd.usgs.gov
Soil sand content	mean sand content of watershed soils	percentage	Wolock (1997)	accessed March 14, 2001, at http://water.usgs.gov/lookup/getspatial?muid.
BaseFlowIndex	Base flow index (BFI), a ratio of base flow to total streamflow	percentage	Wolock (2003)	http://water.usgs.gov/lookup/getspatial?bfi48grd.
