# Supplementary material for: Projected urban growth in the southeastern USA puts small streams at risk
Source: PLoS One. 2019 Oct 16;14(10):e0222714. doi: 10.1371/journal.pone.0222714 (PMC6795418; doi:10.1371/journal.pone.0222714)
Supplement: S4 Table — (XLSX) [file pone.0222714.s004.xlsx]

## Sheet: S4 Table
S4 Table. Invertebrate taxa by site for the Southeast Regional Stream Quality Assessment.
Sites are sorted from least to most urban and taxa are sorted from most common to least common.
Counts of species are scaled to m2 area based on actual count and sampled area.
TSTAID	Site	Land use category	Urban2009 (%)	Cheumatopsyche	Polypedilum	Rheotanytarsus	Simulium	Hydropsyche	Naididae	Hemerodromia	Baetis flavistriga	Baetis intercalaris	Antocha	Tanytarsus	Maccaffertium	Cricotopus	Rheocricotopus	Tipula	Chimarra	Tubificidae	Hygrobates	Hydroptila	Tvetenia	Parametriocnemus	Isonychia	Perlesta	Corbicula	Pentaneurini	Paratanytarsus	Phaenopsectra	Ablabesmyia	Microtendipes	Macronychus glabratus	Sperchon	Labiobaetis	Turbellaria	Corydalus cornutus	Nigronia serricornis	Brillia	Cambaridae	Stenochironomus	Nematoda	Lebertia	Ancyronyx variegata	Eukiefferiella	Tricorythodes	Stenelmis	Stenelmis crenata	Dicrotendipes
T02153778	SC_Long	Undeveloped	0	461.5	49	35	0	35.5	14	28	157.818	9.86364	21	7	0	8.4	0	7	21	7	14	0	16.8	50.4	8	62.8409	0	0	0	0	28	14	0	7	0	7	1	77	0	4	0	0	0	0	0	0	0	14	0
T02338523	GA_Hillabahatchee	Undeveloped	0.0208039	472.561	200.78	258.146	154	0	14	42	189.808	94.9042	84	0	190.457	16.3333	0	1	42	0	0	42	32.6667	16.3333	158.154	305.76	0	14	0	0	0	0	14	0	0	0	15	28	0	1	0	0	0	0	32.6667	71.4244	0	0	0
T02212600	GA_Falling	Undeveloped	0.13078	52.8	55.1747	49.92	0	21.6	0	46.7077	0	8.4	0	42.0379	69.6	0	0	0	0	0	44.5714	31.2	0	2.44898	0	12	12	0	0	2.62737	0	0	2.4	8.91429	19.6	0	0	0	0	0	86.7032	0	5.94286	0	0	26.4	0	0	0
T02041038	VA_Sweathouse	Undeveloped	0.205601	1221.02	69.3	25.9875	260.4	106.176	16.8	33.6	0	0	0	8.6625	527.692	0	24.255	9.4	201.6	16.8	0	16.8	0	0	84.8077	25.2	8.4	0	8.6625	0	25.9875	17.325	0	0	11.3077	0	0	50.4	12.1275	1	8.6625	16.8	0	8.4	0	0	0	0	0
T02096846	NC_Cane	Undeveloped	0.256857	588	21	42	388.5	84	31.5	10.5	472.5	0	0	31.5	167.613	0	0	12.5	357	31.5	21	0	0	0	0	0	0	10.5	0	0	0	0	0	0	0	63	1	129	0	0	0	0	10.5	0	0	0	0	420	0
T01667870	VA_Mountain	Ag_low	0.394413	702.61	352.8	302.4	1171.8	179.39	164.8	0	75.6	0	214.2	0	50.4	352.8	16.0364	1	50.4	0	0	12.6	32.0727	96.2182	50.4	0	63	12.6	0	0	0	0	0	12.6	0	0	25.2	0	0	0	0	12.6	12.6	0	16.0364	0	0	63	0
T01658500	VA_S.F.Quantico	Undeveloped	0.410191	1195.2	562.958	576.53	84	199.2	84	0	0	0	16.8	74.3909	274.909	64.7468	151.076	1	285.6	16.8	0	16.8	129.494	43.1646	974.4	235.2	0	51.3509	0	0	0	35.1849	0	0	0	0	0	0	0	0	0	0	0	16.8	64.7468	0	0	268.8	0
T02038850	VA_Holiday	Undeveloped	0.499188	18.6667	32.6667	51.1111	32.6667	0	4.66667	4.66667	15.75	5.25	18.6667	0	60.6667	4.95833	4.95833	1	14	4.66667	0	0	0	39.6667	23.3333	27.815	0	14	15.3333	0	0	0	0	0	0	9.33333	5.66667	14	0	43	0	0	4.66667	0	4.95833	0	0	0	0
T01667850	VA_Mine	Ag_low	0.643244	2478.81	1411.2	201.6	630	266.538	126	25.2	584.64	0	428.4	0	807.4	0	67.2	1	75.6	0	0	151.2	100.8	0	75.6	101.8	26.2	0	0	25.2	75.6	126	25.2	67.2	0	25.2	51.4	0	0	0	0	25.2	0	0	33.6	0	0	0	0
T02046160	VA_Sapony	Undeveloped	0.70705	120	79.7667	103.629	0	0	18.6	0	0	0	0	129.536	82.5882	20.2759	20.2759	6	0	12.4	6	6	0	6.75862	0	36	0	0	0	12.2718	122.575	319.067	96	0	6	0	1	6	0	0	55.2231	0	0	108	0	0	6	0	6.1359
T02415000	AL_Hillabee	Undeveloped	0.728162	217.304	33.6	168	1327.2	1210.7	33.6	33.6	0	153.533	0	0	252	33.6	0	1	16.8	0	16.8	0	33.6	0	16.8	29.4358	51.4	0	0	0	0	0	0	0	0	0	16.8	16.8	0	1	0	0	0	0	0	151.2	67.2	0	0
T021890105	GA_M.Broad	Undeveloped	0.764059	349.982	18	30	24	0	0	12	75.6	140.4	0	6	97.2973	0	0	0	0	0	0	0	42	6	108	160.653	0	0	0	0	0	24	0	24	0	0	12	24	0	0	0	6	0	0	12	0	0	12	0
T02034414	VA_Bonbrook	Undeveloped	0.771707	1559.28	473.288	720.927	50.4	0	84	0	179.2	0	336	90.1159	302.4	179.949	99.9718	51.4	305.076	0	0	16.9487	239.932	119.966	134.4	33.6	34.6	0	36.0464	0	0	175.292	0	0	0	0	0	67.2	0	1	0	16.8	0	0	0	0	0	0	0
T02045370	VA_Buckskin	Undeveloped	2.36788	683.617	384.794	96.1985	0	231.378	193.2	0	8.82	0	0	17.4906	134.4	0	10.1945	9.4	25.6541	0	0	8.55135	10.1945	20.3891	8.4	58.8	8.4	0	8.74532	8.74532	50.9727	26.236	0	0	26.46	0	0	118.6	0	11.4	0	8.4	16.8	0	0	0	151.2	0	0
T02187660	GA_Coldwater	Ag_low	2.99421	148.75	229.25	29.1773	87.5	131.25	12	35	6.38235	0	7	16.6727	45.5	9.54344	19.0869	1	3.5	16	66.5	0	0	4.77172	3.5	14	2	3.52692	0	0	0	7.05385	7	0	0	0	0	7	23.8586	1	14.1077	0	17.5	3.5	4.77172	0	0	3.5	0
T02085500	NC_Flat	Mixed	3.2085	211.355	191.272	161.846	1652	317.032	0	0	179.487	215.385	0	58.8529	140	189.222	0	0	14	57	112	28	42.0494	0	42	0	14	28.4118	0	0	0	0	0	28	15.7949	0	1	0	0	0	0	0	0	0	231.272	14	0	322	0
T02183650	GA_Shoal	Ag_low	4.61701	166.737	38.5567	2.57044	69.8182	25.2632	4.36364	0	143.635	12.5996	4.36364	0	17.4546	2.8739	2.8739	0	0	0	2.18182	0	8.6217	0	0	17.4546	18.4546	0	2.57044	0	0	2.57044	2.18182	0	2.32607	0	0	2.18182	0	0	0	2.18182	0	0	0	4.36364	2.18182	0	0
T02338840	GA_YelJack	Undeveloped	4.82408	263.467	0	72	6	41.6	12	42	0	23.25	0	6	110	24	24	0	12	6	36	48	0	0	12	0	1	0	0	0	0	0	0	24	108.5	0	1	0	0	4	0	0	12	0	0	786	6	0	6
T021912435	GA_Carlan	Ag_low	5.21438	755.44	449.886	212.211	58.8	42.56	42	8.4	0	0	0	33.9537	25.2	0	36	0	0	0	0	0	72	9	0	267.692	0	0	8.48842	8.48842	176.4	25.4653	67.2	0	8.4	0	0	33.6	135	0	16.9768	0	0	0	0	0	0	0	0
T0208524090	NC_Mountain	Urban_low	5.7531	516	220	11	1470	72	0	73.5	357	0	10.5	0	294	0	0	1	1354.5	0	0	0	0	73.5	63	0	0	52.5	0	0	0	0	0	0	0	10.5	1	52.5	0	0	0	0	0	0	0	0	0	94.5	0
T02040919	VA_Cellar	Undeveloped	6.36821	229.091	176.605	60.8609	3.81818	0	7.63636	15.2727	0	32.0727	0	8.69441	156.545	0	106.909	0	0	15.2727	0	7.63636	0	15.2727	64.9091	64.9091	0	38.1818	0	39.2456	0	7.84912	49.6364	0	21.3818	3.81818	0	7.63636	0	0	7.84912	0	0	22.9091	0	7.63636	0	0	0
T02165200	SC_S.Rabon	Urban_low	6.59833	403.594	15.4	20.5333	102.667	226.406	0	14	0	48.3951	28	0	154	5.44444	0	10.3333	0	0	0	0	5.44444	10.8889	74.6667	18.6667	5.66667	0	0	5.13333	0	0	14	0	14	0	1	0	5.44444	0	0	9.33333	0	0	0	140	14	0	0
T02188350	GA_Beaverdam	Urban_low	8.28215	297.5	51.5137	14.0492	9.33333	99.1667	11.2	4.66667	5.69267	199.244	0	4.68306	443.333	5.26844	5.26844	5.36667	0	11.2	14	0	0	10.5369	0	46.6667	0	0	0	0	70.2459	9.36612	37.3333	0	19.0638	0	0	9.33333	5.26844	0	88.9781	0	0	14	0	9.33333	0	0	0
T02097464	NC_Morgan.Cross	Urban_low	8.9735	977.73	17.5	17.5	140	86.2703	0	14	742	0	14	0	53.8333	0	17.5	0	0	0	0	0	0	0	56	30.9333	0	17.5	0	0	0	0	0	0	0	14	1	42	0	0	0	0	0	0	0	0	0	211	0
T02191284	GA_Mill	Ag_low	9.97424	1290.59	29.5556	206.889	1400	390.574	98	0	597.8	284.667	14	0	457.333	0	0	2	70	0	14	0	28	0	70	0	4	0	0	29.5556	0	0	0	42	0	28	3	14	56	0	0	0	0	0	0	14	0	0	0
T02085000	NC_Eno	Urban_low	11.5584	684.194	147	21	21	376.306	21	94.5	0	33.0675	21	31.5	177.41	21	42	0	0	10.5	0	73.5	0	10.5	11.0225	11.5	0	0	0	0	77	0	73.5	0	0	0	0	0	0	1	630	0	0	21	0	0	0	0	0
T02186000	SC_Twelvemile	Urban_low	12.141	206.25	19.6364	45.8182	528	134.062	0	18	0	22.1538	24	0	60	0	0	1	0	12	6	0	42	0	24	42	0	0	0	0	0	6.54545	0	24	0	0	0	0	0	0	0	0	12	6	0	0	0	0	0
T02337410	GA_Dog	Urban_low	14.7954	446.435	21	231	262.5	154.535	42	0	14.8485	74.2424	0	0	271.911	66	16.5	0	52.5	0	0	21	33	0	336	73.5	1	0	0	0	0	0	10.5	0	0	0	10.5	10.5	0	0	0	0	0	0	0	0	0	0	0
T02207435	GA_L.Haynes	Urban_low	15.3016	1944.16	80.64	1027.76	745.92	548.352	81.64	60.48	0	0	302.4	20.5553	383.04	0	0	0	181.44	0	60.48	20.16	100.8	0	41.32	0	21.16	0	0	0	0	0	100.8	20.16	0	0	21.16	0	0	0	0	0	40.32	40.32	0	0	0	0	0
T02093800	NC_ReedyFk	Urban_low	17.443	934.087	229.056	140.389	175	25.9126	28	7	8.75	17.5	0	14.7778	54.4444	74.6667	8.2963	0	0	7	7	0	74.6667	24.8889	7.77778	44	0	7	0	7.38889	0	0	112	0	8.75	0	0	0	33.1852	1	7.38889	0	0	42	0	0	7	0	0
T0212393300	NC_Rocky	Urban_low	22.1571	45.6	18	1.2	110.4	18	1.2	1.2	5.4506	10.9012	1.2	1.2	38.4	0	0	0	0	0	1.2	9.6	1.2	0	6	14.4	0	0	0	1.2	8.4	0	0	0	74.2121	0	0	0	2.4	1	0	0	0	0	0	2.4	0	0	0
T021473426	SC_Tools	Urban_low	22.7716	56.5714	52.0839	74.9207	70	69.4286	4	14	4.66667	9.33333	4	35.2568	42	2.48294	12.4147	2	0	14	2	0	0	0	0	12	7	0	4.4071	2.08336	6.13433	12.5001	12	0	6	2	0	0	7.44883	1	25.0003	0	0	0	0	0	0	0	4.16671
T02097517	NC_Morgan.Chapel	Urban_low	26.9816	1411.2	499.879	3314.99	100.8	579.6	0	100.8	453.6	554.4	0	105.238	378	50.4	151.2	0	25.2	25.2	252	327.6	0	25.2	1	0	25.2	0	0	0	0	0	75.6	0	0	0	1	0	0	0	263.094	0	0	0	0	0	0	0	0
T02344620	GA_Shoal.Sharpsburg	Urban_med	29.5018	103.111	83.4677	116.99	26.6667	14.2222	9	8	0	40	0	23.398	18.6667	0	14.8406	0	5.33333	9	0	37.3333	0	0	2.66667	16	0	0	0	2.98099	22.1549	0	31.1667	5.33333	21.3333	0	0	2.66667	8.90437	0	65.5817	0	0	14.1667	0	0	0	0	0
T02335580	GA_Big	Urban_med	30.2869	3843.14	156.157	806.813	100.8	1549.66	429.295	0	31.1294	498.071	100.8	26.0262	126	234.236	0	25.2	50.4	25.2526	201.6	100.8	87.8385	0	0	0	50.4	26.0262	0	0	0	26.0262	0	0	0	0	0	0	29.2795	0	0	0	25.2	25.2	0	0	0	0	0
T02088000	NC_Middle	Urban_med	33.6273	2708.46	181.44	262.08	221.76	961.661	30.74	181.44	0	403.2	0	0	665.28	0	60.48	0	0	30.74	40.32	20.16	383.04	0	80.64	20.16	60.48	0	0	0	0	0	20.16	0	0	80.64	0	0	0	0	0	0	0	0	0	120.96	0	0	0
T0209734440	NC_Bolin	Urban_med	35.3208	982.8	25.2	25.2	2847.6	705.6	0	25.2	2142	0	126	0	100.8	0	0	1	705.6	0	0	0	25.2	50.4	0	0	0	0	0	0	0	0	0	0	0	50.4	0	0	0	0	0	25.2	0	0	0	0	0	53.4	0
T0212466000	NC_Clear	Urban_med	36.4392	493.277	36	56	160	58.7234	8.5	8	278.261	37.1014	16	0	92	0	4	4	72	0	16	0	0	0	8	0	4	52	0	0	0	24	0	0	0	16	0	0	0	0	0	4	0	0	0	0	40	0	0
T02204130	GA_Honey	Urban_med	36.5318	454.179	190.232	82.3707	180.6	16.2207	15.75	16.8	0	58.8	0	9.69067	63	0	7	0	0	0	11.2	0	0	0	0	21	8	0	9.69067	0	0	0	29.4	0	29.4	0	0	8.4	35	0	4.424	4.2	5.6	12.6	0	29.4	0	0	4.424
T02160381	SC_Durbin	Urban_med	41.6174	252	52.8845	1480.77	0	25.2	0	12.6	12.6	0	25.2	79.3268	214.2	0	26.1692	0	0	0	0	0	0	0	0	37.8	0	0	0	0	255.15	26.4423	189	0	0	0	0	0	13.0846	0	224.759	0	0	315	0	0	0	0	0
T0212467595	NC_Goose	Urban_med	45.124	379.122	28	56	120	316.878	0	36	304.81	39.1899	4	0	12	0	0	5	16	0	8	16	0	20	0	0	0	0	0	4	0	36	0	0	0	8	0	0	0	0	0	0	0	0	0	0	0	0	0
T021473428	SC_Wildcat	Urban_med	46.9244	391.448	60.7143	382.5	270	640.552	13.7143	24	28.377	241.204	33.3333	0	186	18.2143	0	26.6667	0	6.85714	54	12	0	0	0	0	0	0	6.07143	0	0	0	0	0	6.4186	12	0	0	0	1	0	0	0	0	0	0	0	0	0
T02160326	SC_Enoree	Urban_med	47.879	145.297	54.6	71.4	176.4	13.6216	15.75	0	139.992	33.3314	8.4	0	92.4	0	0	5.2	4.2	5.25	0	12.6	29.4	4.2	0	0	63	8.4	0	0	0	0	4.2	0	0	0	0	0	0	1	0	4.2	4.2	0	4.2	0	4.2	0	0
T0212430653	NC_McKee	Urban_med	56.3115	9.5	16.6737	41.6842	20	9.5	4	4	14.391	10.4662	0	19.8	5	3	0	0	1	2	4.8	1	0	0	0	0	0	0	3.12632	4.16842	10.9091	1.04211	3	1.2	4.14286	0	0	0	0	0	10.421	0	0	6	0	0	0	4	2.08421
T01645762	VA_S.F.Difficult	Urban_high	62.3462	1033.6	236.8	222	1708	15.2	84.8571	0	28	70	126	14.8	0	75.4286	0	14	224	14.1429	0	0	546.857	75.4286	0	0	0	0	14.8	14.8	0	0	0	0	0	0	0	0	37.7143	0	0	0	0	0	150.857	0	28	0	0
T0214265808	NC_Torrence	Urban_high	64.6193	81.2835	33.4286	22.2857	17.1429	33.5736	1.71429	17.1429	215.007	2.5295	25.7143	5.57143	0	12	0	0	0	24	8.57143	65.1429	0	0	0	0	0	0	3.71429	1.85714	16.2857	11.1429	0	0	1.89163	0	0	0	0	1	0	0	0	0	0	0	3.42857	0	0
T01646000	VA_Difficult.Falls	Urban_high	67.5169	350.367	58.9867	247.182	280	169.143	16	24	89.28	158.72	208	44.1397	0	150.069	46.8965	0	24	0	56	48	9.37931	0	0	0	0	0	44.1397	8.42667	16	126.4	0	0	0	8	0	0	0	0	0	0	40	0	9.37931	0	0	208	67.4133
T0214657975	NC_Irvins	Urban_high	69.8788	418.517	29.7	86.625	276	163.483	0	48	392	28	12	0	0	0	0	1	186	0	6	6	0	0	0	0	0	0	0	7.425	49.5	0	0	12	0	0	0	0	0	2	0	0	0	0	0	0	0	68	0
T01645704	VA_Difficult.Fox	Urban_high	71.3933	238	114.917	164.088	35	14	28.6667	0	146.667	7.33333	7	0	0	14.6399	7.31993	7	77	14.3333	0	0	87.8391	241.558	0	0	0	0	22.3756	14.3646	0	560.219	0	0	0	0	0	0	21.9598	0	0	0	0	7	7.31993	0	0	301	0
T02164000	SC_Reedy	Urban_high	76.9711	657.285	44.4706	106.729	42	686.715	8.4	0	251.45	138.298	16.8	0	168	0	0	1	17.8	0	8.4	75.6	25.2	0	0	0	0	0	0	0	16.8	0	0	0	0	16.8	0	0	0	0	0	0	0	0	0	0	0	0	0
T02204037	GA_Pole	Urban_high	78.0548	2505.94	939.797	2265.24	1134	1047.26	141.12	75.6	0	0	0	54.5842	0	100.489	167.482	26.2	0	35.28	0	0	133.985	0	0	0	75.6	51.042	81.8762	26.1055	0	0	0	0	0	0	1	0	33.4963	0	0	25.2	0	0	0	0	0	0	0
T02086849	NC_Ellerbe	Urban_high	80.1289	3802.81	3362.37	1383.32	168	497.987	67.2	235.2	0	134.4	0	141.879	0	237.856	305.815	0	0	0	33.6	134.4	0	0	0	0	1	0	0	0	206.911	0	67.2	0	0	0	0	0	0	0	207.982	0	0	268.8	0	0	0	0	69.3272
T0214627970	NC_Stewart	Urban_high	80.7073	40.2756	19.2857	9.64286	0	424.724	36	6	532.125	28.875	12	3.21429	6	0	6	0	0	0	0	0	0	6	0	0	0	15	3.21429	6.42857	0	0	0	0	0	0	0	0	6	0	0	0	3	0	0	0	0	3	0
T0209722970	NC_Sandy	Urban_high	80.8422	0	145.435	0	0	0	0	0	0	0	0	77.8232	0	9.62945	0	0	0	0	0	0	0	0	8	0	0	0	155.646	72.7177	96.2945	0	0	0	0	8	0	0	0	0	0	0	0	0	0	0	0	0	767.576
T02146110	SC_Manchester	Urban_high	88.6003	73.6552	8	5.33333	117.333	401.011	0	16	109.037	13.6296	5.33333	0	8	0	0	2.66667	0	0	0	0	0	0	0	0	0	13.3333	0	0	0	0	0	2.66667	0	13.3333	0	0	0	0	0	0	0	0	0	0	29.3333	0	2.66667
T02087580	NC_SwiftApex	Urban_high	89.1491	2272.68	1858.18	483.636	1512	423.72	56.95	50.4	579.6	0	0	25.4546	0	0	100.8	0	0	170.85	327.6	0	0	0	0	0	1	302.4	25.4546	0	0	101.818	0	0	0	0	0	0	0	1	0	0	0	0	0	0	680.4	0	0
T02336410	GA_Nancy	Urban_high	89.9666	1230.43	260.306	1015.19	1395.89	1697.14	0	0	235.385	529.615	126.899	52.0612	25.2	105.654	105.654	3.02141	0	0	0	50.4	211.307	0	0	0	1	26.0306	52.0612	0	0	0	0	0	0	0	0	0	0	0	0	25.2	0	0	0	126	0	0	0
T02335910	GA_Rottenwood	Urban_high	89.9807	215.034	56	42	231	645.103	196	21	277.714	0	35	0	0	10.5	0	0	63	0	0	0	10.5	0	0	0	0	0	7	0	0	0	0	0	0	0	0	0	0	0	0	0	7	0	10.5	0	0	0	0
T02336526	GA_Proctor	Urban_high	91.0746	317.462	259.2	187.2	0	1247.17	153.164	86.4	1791.48	0	129.6	14.4	0	67.8857	45.2571	0	0	34.0364	0	0	0	0	0	0	0	0	14.4	0	0	0	0	14.4	0	0	0	0	0	0	0	0	0	0	0	14.4	0	0	28.8
T02097280	NC_ThirdFk	Urban_high	92.2163	2503.2	570.706	1488.06	50.4	0	33.6	16.8	0	50.4	0	304.376	0	0	487.2	1	0	0	184.8	0	0	0	0	0	0	0	33.8196	0	201.6	0	0	0	0	0	0	0	0	0	121.059	0	0	0	0	0	0	0	69.1765
T01654000	VA_Accotink	Urban_high	94.4951	21.16	747.038	414.441	443.52	0	686.411	20.16	1492.48	281.6	826.56	219.41	0	603.579	26.2426	1	0	20.1886	0	0	0	0	0	0	0	20.802	0	0	0	0	0	0	0	0	0	0	0	0	0	0	0	0	341.153	0	0	0	90.55
T0214655255	NC_McAlpine	Urban_high	95.0071	393.984	110.4	62.4	168	470.016	14.4	43.2	208.32	60.48	4.8	0	9.6	0	0	0	9.6	0	4.8	0	0	4.8	0	0	0	0	0	0	0	0	0	14.4	0	0	0	0	0	1	4.8	9.6	0	0	0	0	0	0	0
T02336120	GA_N.F.Peach	Urban_high	95.6597	666.471	70.8388	1963.17	16.8	376.129	216.857	67.2	270.947	73.8947	184.8	124.929	0	70.5677	94.0902	0	0	36.1429	235.2	278.526	0	0	0	0	0	0	214.164	0	51.322	0	0	33.6	18	0	0	0	0	1	0	0	33.6	16.8	0	50.4	0	0	88.5484
T02203863	GA_Shoal.Atlanta	Urban_high	96.0827	724.747	450.266	162.391	203	150.253	93.3333	56	204.436	36.0769	28	7.38141	0	0	11.3077	0	77	11.6667	14	0	11.3077	11.3077	0	0	0	7.06731	0	7.38141	0	0	0	7	14	0	1	0	11.3077	0	22.1442	0	0	0	0	0	7	0	0
T0214642825	NC_Briar	Urban_high	96.1297	48.5333	607.374	4.13179	168	55.4667	8	4	77.5385	6.46154	0	4.13179	0	168.715	0	0	0	0	0	0	0	8.03404	0	0	0	28.1192	8.26359	37.1861	0	0	0	0	0	0	0	0	8.03404	0	0	0	0	0	0	0	12	0	8.26359
T02094659	NC_S.Buffalo	Urban_high	96.2133	567.802	29.12	33.28	316	40.1983	48.6	16	328	0	4	29.12	0	49.0769	49.0769	4	0	16.2	0	0	0	0	0	4	0	0	4.16	0	8	0	0	0	0	0	0	0	0	0	0	4	4	0	8.92308	0	0	20	4.16
T02336152	GA_S.F.Peach	Urban_high	96.3995	876.96	1700.35	414.72	322.56	876.96	81.44	40.32	754.79	0	80.64	82.944	0	161.741	0	0	201.6	20.36	0	0	0	215.654	0	0	0	124.416	0	0	0	0	0	0	0	0	0	0	26.9568	0	0	0	0	0	107.827	0	0	0	0
T02146409	NC_L.Sugar	Urban_high	96.6067	107.852	24	9	12	279.148	35.75	12	126	234	3	3	0	30	12	0	3	3.25	0	20	0	0	0	0	0	12	0	0	0	0	0	0	0	0	0	0	0	0	0	0	0	0	6	6	0	0	0
T0208732885	NC_Marsh	Urban_high	97.2305	1429.63	345.868	890.18	403.2	528.768	52.44	86.4	345	0	115.2	87.2725	0	0	44.6281	1	0	34.96	129.6	0	0	14.876	0	0	14.4	0	0	60.1509	272.727	0	0	0	15	14.4	0	0	0	0	0	14.4	0	0	14.876	0	0	0	0
T02335870	GA_Sope	Urban_high	97.9828	171.36	57.6124	168.036	32.6667	146.16	182	23.3333	53.2	17.7333	88.6667	9.60207	0	243.19	13.8965	1	28	0	12.4444	0	6.94828	0	0	0	1	14.1207	0	0	0	0	0	6.22222	0	0	0	0	0	0	0	0	0	0	0	0	0	0	4.80103
T02146700	NC_McMullen	Urban_high	98.4976	277.056	177.286	421.82	84	658.944	30	18	171.429	20.5714	18	6.11333	0	0	0	6	0	20	0	12	0	0	0	0	0	30.2727	12.2266	6.11333	0	0	0	6	0	18	0	0	0	0	0	0	0	0	0	0	0	0	0
T02146562	NC_Campbell	Urban_high	99.0234	287.061	38.1176	33.8824	524	236.939	0	8	20.7273	55.2727	20	0	0	12	0	0	4	0	0	0	0	0	0	0	0	8	0	0	0	0	0	0	0	0	0	0	0	0	0	0	0	0	0	0	0	0	0
T02203831	GA_Doolittle	Urban_high	99.0635	2698.61	432.563	514.957	100.8	1170.2	362.88	0	253.44	0	282.24	0	0	22.68	0	0	324.089	0	0	81.0222	90.72	0	0	0	0	0	0	0	60.48	0	0	40.32	0	0	1	0	45.36	0	0	0	20.16	0	0	0	60.48	0	0
T02146470	NC_L.Hope	Urban_high	100	1436.24	673.965	328.342	504	2226.16	0	0	184.8	0	0	0	0	0	0	16.8	0	67.2	0	0	0	34.054	0	0	0	68.1081	155.53	0	0	0	0	0	0	0	0	0	0	0	0	0	0	0	0	0	1	0	0
T02095181	NC_N.Buffalo	Urban_high	100	761.379	97.5	207.188	552	158.621	12	12	312	0	72	12.1875	0	12.1875	24.375	1	0	6	6	0	0	0	0	0	0	0	0	0	0	0	0	12	0	48	0	0	0	0	0	6	0	0	0	0	0	102	0
			count=>	74	74	74	67	66	58	57	56	49	49	48	48	42	42	40	39	38	37	34	33	31	30	30	28	28	27	26	24	24	23	22	22	21	21	21	21	20	19	18	18	18	18	17	17	17	16
[truncated: 233 more columns]
