# Supplementary material for: Projected urban growth in the southeastern USA puts small streams at risk
Source: PLoS One. 2019 Oct 16;14(10):e0222714. doi: 10.1371/journal.pone.0222714 (PMC6795418; doi:10.1371/journal.pone.0222714)
Supplement: S5 Table — (XLSX) [file pone.0222714.s005.xlsx]

## Sheet: S5 Table
S5 Table. Number of fish taxa by site for the Southeast Regional Stream Quality Assessment.
Sites are sorted from least to most urban and taxa are sorted from most common to least common.
				Common name=>	redbreast sunfish	bluegill	bluehead chub	green sunfish	largemouth bass	margined madtom	snail bullhead	tessellated darter	white sucker	creek chub	swallowtail shiner	yellow bullhead	blackbanded darter	warmouth	spottail shiner	yellowfin shiner	mosquitofishes	creek chubsucker	American eel	pumpkinseed	rosyside dace	pirate perch	bluefin stoneroller	satinfin shiner	johnny darter	northern hog sucker	Alabama hog sucker	golden shiner	fantail darter	redfin pickerel	striped jumprock	turquoise darter	blacknose dace	rosyface chub	speckled killifish	white shiner	black crappie	common shiner	common sunfishes	greenfin shiner	highback chub	red shiner	bluespotted sunfish	central stoneroller	chain pickerel
TSTAID	Site	Land use category	Urban2009	Published name=>	Lepomis auritus	Lepomis macrochirus	Nocomis leptocephalus	Lepomis cyanellus	Micropterus salmoides	Noturus insignis	Ameiurus brunneus	Etheostoma olmstedi	Catostomus commersonii	Semotilus atromaculatus	Notropis procne	Ameiurus natalis	Percina nigrofasciata	Chaenobryttus gulosus	Notropis hudsonius	Notropis lutipinnis	Gambusia	Erimyzon oblongus	Anguilla rostrata	Lepomis gibbosus	Clinostomus funduloides	Aphredoderus sayanus	Campostoma pauciradii	Cyprinella analostana	Etheostoma nigrum	Hypentelium nigricans	Hypentelium etowanum	Notemigonus crysoleucas	Etheostoma flabellare	Esox americanus americanus	Moxostoma rupiscartes	Etheostoma inscriptum	Rhinichthys atratulus	Hybopsis rubrifrons	Fundulus rathbuni	Luxilus albeolus	Pomoxis nigromaculatus	Luxilus cornutus	Lepomis	Cyprinella chloristia	Hybopsis hypsinotus	Cyprinella lutrensis	Enneacanthus gloriosus	Campostoma anomalum	Esox niger
T02153778	SC_Long	Undeveloped	0		72		65			12		8		31						59					67										13										48
T02338523	GA_Hillabahatchee	Undeveloped	0.0208039		30		72	1			2						108										6				2
T02212600	GA_Falling	Undeveloped	0.13078		6	4	2	1			24	1					6			18			2
T02041038	VA_Sweathouse	Undeveloped	0.205601		8	6	5	2		11						2		3					1			26																					2		6
T02096846	NC_Cane	Undeveloped	0.256857		7	20	11	9		21		47		13																		1
T01667870	VA_Mountain	Ag_low	0.394413		20	6	8	1		1		12	4					1					10		2								1				35				1	2
T01658500	VA_S.F.Quantico	Undeveloped	0.410191		48		1	9		25		31	3		103								1		13												25
T02038850	VA_Holiday	Undeveloped	0.499188		41	14	51		1	10			3	7											42	15			7				5
T01667850	VA_Mine	Ag_low	0.643244		22	19	21	14		5		7	2		12								18					1														3
T02046160	VA_Sapony	Undeveloped	0.70705		28	5	1			2		22						4				5	1			29			7																		6		1
T02415000	AL_Hillabee	Undeveloped	0.728162		3	1	2	1								1	9														5
T021890105	GA_M.Broad	Undeveloped	0.764059		36		28			24	42			1						201										2						25												3
T02034414	VA_Bonbrook	Undeveloped	0.771707		21	3	65	1		2			1	6								4	2	1	27	5			26				8				2					18
T02045370	VA_Buckskin	Undeveloped	2.36788		12	8	16		1	17				3								2	3			46			21											12
T02187660	GA_Coldwater	Ag_low	2.99421		8	3	61	10	1	3		4		47		2	1			44	6									2								1
T02085500	NC_Flat	Mixed	3.2085		62	13	14	6		51					9						1							2	3				5						2	9	4
T02183650	GA_ShoalCAFO	Ag_low	4.61701		9	3	31	35	1					8		1	2		7	7										3		1			1
T02338840	GA_YelJack	Undeveloped	4.82408		13	9			1								22										1
T021912435	GA_Carlan	Ag_low	5.21438		20	7	24	6		2	1	1		11			1	3			2									3
T0208524090	NC_Mountain	Urban_low	5.7531		16	40	52	24		8																							9							5
T02040919	VA_Cellar	Undeveloped	6.36821		11					2					17			2				2	1			31			20																		2		5
T02165200	SC_S.Rabon	Urban_low	6.59833		11	72	18	10		9	3	7								11				15						3					7
T02188350	GA_Beaverdam	Urban_low	8.28215		31	11	25			2	1			9		4	4		36	1	32									4
T02097464	NC_Morgan.Cross	Urban_low	8.9735		10	79	42	3	7	5		85		16								6			2	2														4
T02191284	GA_Mill	Ag_low	9.97424		3		68	6		16				12		1	10			95										30						21		31
T02085000	NC_Eno	Urban_low	11.5584		326	25	10	5	4	3	8				2	3		4						1					5	2			1							20	1
T02186000	SC_Twelvemile	Urban_low	12.141		5		7	1		1	10						7													1						7		2
T02337410	GA_Dog	Urban_low	14.7954		9	2					9						22										1				1
T02207435	GA_L.Haynes	Urban_low	15.3016		38	6	49	1	2	15	45					2	169	3	17	17															27	30		1											4
T02093800	NC_ReedyFk	Urban_low	17.443		8	4	147	1	1	5	1	26	2	13											1	3								3												2	3		2
T0212393300	NC_Rocky	Urban_low	22.1571		19	4		22	1		1	1		6							2																		17
T021473426	SC_Tools	Urban_low	22.7716		22	33	4		2		3	12		1	31			3				3			4									1
T02097517	NC_Morgan.Chapel	Urban_low	26.9816		84	29		3		1	18	4		3	6						5			6		2		3						4					6	1
T02344620	GA_Shoal.Sharpsburg	Urban_med	29.5018		28	10	2	1	2		6						19	1	15	2																					16
T02335580	GA_Big	Urban_med	30.2869		42	23		31	2				2				26	9	3		93										8
T02088000	NC_Middle	Urban_med	33.6273		23	10			3										1		9		8						16					2							2						11
T0209734440	NC_Bolin	Urban_med	35.3208		28	8	8	17	3	10		46				1						10				6													2	4			1
T0212466000	NC_Clear	Urban_med	36.4392		118	2	50	4	1	37		49	5	30								13			36			3					27						1				1		9
T02204130	GA_Honey	Urban_med	36.5318		32	17	16	6		2	19					3	13		5	7												1		1	3	1		1
T02160381	SC_Durbin	Urban_med	41.6174		44	2	18	8					3							5															1										46
T0212467595	NC_Goose	Urban_med	45.124		91	10	29	13	18	34	6	28	6	26	9	5		13	5					1	23	12						7	19												23			50
T021473428	SC_Wildcat	Urban_med	46.9244		33	2	4	66	1	2		3			2							4		1										1
T02160326	SC_Enoree	Urban_med	47.879		13	10	3		5		5																																	1
T0212430653	NC_McKee	Urban_med	56.3115		49	20	6					19	4	12								13			22	1																			4
T01645762	VA_S.F.Difficult	Urban_high	62.3462		24	51		10	2	2		15	6	25	1										4												7					20						21
T0214265808	NC_Torrence	Urban_high	64.6193		53	10		8	1		5	5			26	1		1	21					2								1							30				2
T01646000	VA_Difficult.Falls	Urban_high	67.5169		73	31			9	7		34	22	1		3			32			1	42	2				4									8					4						37
T0214657975	NC_Irvins	Urban_high	69.8788		51	4	37	9	2	26	6	56	2		10			6				1			4
T01645704	VA_Difficult.Fox	Urban_high	71.3933		33	42		9	1	5		16	12	37	1	1							2					21		1							12					3	2					6
T02164000	SC_Reedy	Urban_high	76.9711		34	23		4	2				1					2		3	5
T02204037	GA_Pole	Urban_high	78.0548		65	21	7	6	4		9						5	9																	1	25
T02086849	NC_Ellerbe	Urban_high	80.1289		23	10		30	2		21				4	3		3	10		19			1				12
T0214627970	NC_Stewart	Urban_high	80.7073		226	1	16				16		3	1	7																													10
T0209722970	NC_Sandy	Urban_high	80.8422			2		98	1												1
T02146110	SC_Manchester	Urban_high	88.6003		17	48	1		1				1		3																	1
T02087580	NC_SwiftApex	Urban_high	89.1491		15	68	1	5	4	11					15			1			4								25					2
T02336410	GA_Nancy	Urban_high	89.9666		15	20		40	1		42		3				146		2								6				24															2
T02335910	GA_Rottenwood	Urban_high	89.9807		77	39	3	37	3		40		7	17		8	42			7							2				18	2														13
T02336526	GA_Proctor	Urban_high	91.0746		106	7		27			9		21	2		8	5										65				3															208
T02097280	NC_ThirdFk	Urban_high	92.2163		26	6		7				1						1			62			1				2						3
T01654000	VA_Accotink	Urban_high	94.4951		8	5		17				2	11	1	6	3								5				41									11
T0214655255	NC_McAlpine	Urban_high	95.0071		9		52	14		41	31	9	1		5	5			1									1																6
T02336120	GA_N.F.Peach	Urban_high	95.6597		22	8		1			32		8				20		1								3				1															16
T02203863	GA_Shoal.Atlanta	Urban_high	96.0827		9		20						4			1			23	21							2									4		32
T0214642825	NC_Briar	Urban_high	96.1297		166	7			2		3	1			35	2						1		1																					11
T02094659	NC_S.Buffalo	Urban_high	96.2133		6								12	4
T02336152	GA_S.F.Peach	Urban_high	96.3995		104	1	1						7	7		15					2						76																			6
T02146409	NC_L.Sugar	Urban_high	96.6067		267	1					54		1						8									3																9
T0208732885	NC_Marsh	Urban_high	97.2305		75	85	1	4			1				1	5		4			1		1	48					7			1
T02335870	GA_Sope	Urban_high	97.9828		47	49	2		4		10		2				21										8				12												1
T02146700	NC_McMullen	Urban_high	98.4976		240	30	9	18			21	4			81				4																								1	19
T02146562	NC_Campbell	Urban_high	99.0234		80	25	6	14	1	1	4	2			40																													25
T02203831	GA_Doolittle	Urban_high	99.0635		36	18	47		2		19			4		5				63							34								13	9		54
T02146470	NC_L.Hope	Urban_high	100		112	3							1	9	2
T02095181	NC_N.Buffalo	Urban_high	100		69	39	16	4	2		1	26	6									1										1							3		1
				count=>	74	65	52	51	37	37	36	32	31	30	24	24	21	19	17	16	15	14	13	13	13	12	11	11	10	10	9	9	8	8	8	8	7	7	7	7	6	6	6	6	6	6	5	5	5
[truncated: 92 more columns]
