# Supplementary material for: Projected urban growth in the southeastern USA puts small streams at risk
Source: PLoS One. 2019 Oct 16;14(10):e0222714. doi: 10.1371/journal.pone.0222714 (PMC6795418; doi:10.1371/journal.pone.0222714)
Supplement: S6 Table — (XLSX) [file pone.0222714.s006.xlsx]

## Sheet: S6 Table
S6 Table. Stream kilometers in the Piedmont modeled for three ecological
condition metrics and summed by quartiles of taxa loss.
2009
Probability of urbanization	taxa loss	BIPTAX	EPTR-H
	<25%	110071	80126.8
	25-50%	7466.06	32247
	50-75%	5632.27	7572.31
	>75%	0	3223.4
	total km	123169	123169
2030
20%tile	<25%	100437	55635.9
	25-50%	12749.5	39383.8
	50-75%	9982.93	20361.6
	>75%	0	7788.2
50%tile	<25%	102633	57568.6
	25-50%	11644.7	40456.3
	50-75%	8891.41	18570.8
	>75%	0	6573.78
80%tile	<25%	104691	59530.9
	25-50%	10466.3	41218.6
	50-75%	8011.72	16887.6
	>75%	0	5532.37
2060
20%tile	<25%	80916	46207.1
	25-50%	20752.3	35634.3
	50-75%	21501.2	25602.2
	>75%	0	15725.8
50%tile	<25%	83934.6	47873.1
	25-50%	19697.8	36346.9
	50-75%	19537.1	25089.1
	>75%	0	13860.3
80%tile	<25%	86977.9	49666.2
	25-50%	18575.5	36935.2
	50-75%	17616.1	24163.8
	>75%	0	12404.2
